# Supplementary material for: Engineering the battle: Design-specific analysis of stag beetle mandibles for combat efficiency
Source: PNAS Nexus. 2025 Jun 20;4(7):pgaf205. doi: 10.1093/pnasnexus/pgaf205 (PMC12231608; doi:10.1093/pnasnexus/pgaf205)
Supplement: pgaf205_Supplementary_Data [file pgaf205_supplementary_data.zip]

Archive with 2 entries (2 files):
- PNASNEXUS-PNASNEXUS-2025-00111R-s01.pdf
- PNASNEXUS-PNASNEXUS-2025-00111R-s02.mp4
